# Supplementary material for: A novel risk stratification model for STEMI after primary PCI: global longitudinal strain and deep neural network assisted myocardial contrast echocardiography quantitative analysis
Source: Front Cardiovasc Med. 2023 Apr 27;10:1140025. doi: 10.3389/fcvm.2023.1140025 (PMC10172492; doi:10.3389/fcvm.2023.1140025)
Supplement: Supplementary file 3 [file Table2.xlsx]

## Sheet: Risk Calculator
	Culprit-MBF	GLS(absolute value,%)	S0(t)	Predicted Risk
Time=1m	17.1822	8.1	0.99223	0.651165
Time=3m	17.1822	8.1	0.976847	0.957691
Time=6m	17.1822	8.1	0.966994	0.989234
Time=9m	17.1822	8.1	0.963167	0.993698
Time=12m	17.1822	8.1	0.958835	0.996571
	Please enter the value	Please enter the value

## Sheet: Baseline Survival Rate
time (dyas)	Baseline Survival Rate
0	1
4	0.999055
5	0.998575
7	0.99757
13	0.996531
14	0.995987
20	0.994842
21	0.99424
24	0.993574
26	0.992903
30	0.99223
31	0.991501
32	0.990756
38	0.990005
40	0.989247
43	0.988457
44	0.987637
46	0.986791
52	0.985922
57	0.985003
61	0.984068
63	0.983132
69	0.982178
74	0.980189
76	0.979104
77	0.978014
91	0.976847
110	0.974325
111	0.973009
141	0.971616
158	0.966994
183	0.966994
185	0.966994
188	0.966994
192	0.966994
195	0.966994
198	0.966994
205	0.966994
206	0.966994
210	0.966994
217	0.966994
218	0.966994
220	0.965111
223	0.965111
224	0.965111
227	0.965111
239	0.965111
244	0.965111
247	0.965111
248	0.965111
250	0.963167
253	0.963167
255	0.963167
258	0.963167
259	0.963167
261	0.963167
262	0.963167
267	0.963167
269	0.963167
272	0.963167
279	0.963167
281	0.963167
283	0.963167
286	0.963167
287	0.963167
288	0.963167
303	0.961137
307	0.961137
308	0.961137
309	0.961137
311	0.961137
317	0.961137
318	0.961137
321	0.961137
323	0.961137
330	0.961137
336	0.961137
339	0.961137
343	0.961137
346	0.961137
349	0.961137
350	0.961137
351	0.961137
352	0.961137
353	0.961137
356	0.961137
357	0.961137
358	0.961137
359	0.958835
363	0.958835
364	0.958835
370	0.958835
372	0.958835
376	0.956364
377	0.956364
378	0.95385
384	0.95385
391	0.95385
392	0.95385
395	0.95385
397	0.951074
400	0.951074
408	0.951074
409	0.951074
429	0.951074
430	0.951074
433	0.951074
435	0.951074
440	0.951074
441	0.951074
442	0.951074
450	0.951074
451	0.951074
454	0.951074
458	0.951074
461	0.951074
462	0.951074
463	0.951074
479	0.951074
482	0.951074
483	0.951074
484	0.951074
486	0.951074
489	0.951074
490	0.951074
492	0.951074
493	0.951074
496	0.951074
503	0.951074
504	0.951074
505	0.951074
511	0.951074
512	0.951074
525	0.951074
526	0.951074
528	0.951074
532	0.951074
538	0.951074
542	0.951074
